# Supplementary material for: Selective Phosphodiesterase 1 Inhibitor BTTQ Reduces Blood Pressure in Spontaneously Hypertensive and Dahl Salt Sensitive Rats: Role of Peripheral Vasodilation
Source: Front Physiol. 2020 Sep 8;11:543727. doi: 10.3389/fphys.2020.543727 (PMC7506137; doi:10.3389/fphys.2020.543727)
Supplement: Supplementary file 1 [file Table_1.xlsx]

## Sheet: Supplementary table 1
PDE isoform	1A	1B	1C	2A	3A	4D	5A	6A + 6B	7B	8A	9A	10A	11A
cDNA	NP_001003683.1	NP_000915.1	NP_005011.1	NP_002590.1	NP_000912.3	NP_006194.2	NP_001074.2	NP_000431.2 (6A) and AAH00249.1 (6B)	NP_061818.1	NP_002596.1	NP_002597.1	AAD32595.1	AAI12394.1
Construct	Full length	Full length	Full length	Full length	Catalytic Domain 641-1141	Full length	Full length	Full length	Full length	Full length	Full length	Full length	Full length
Vector	pFastBac1	pIEX4	pFastBac1	pIEX4	pFastBac1	pFastBac1	pFastBac1	pFastBacDual	pFastBac1	pFastBac1	pFastBac1	pFastBac1	pFastBac1
Tag	His6	His6	His6	His6	His6	His6	His6	His6 (6A) and FLAG (6B)	His6	FLAG	His6	FLAG	FLAG
Location (N- or C- terminal)	N	C	N	C	C	C	N	N (6A) and N (6B)	N	N	N	C	N
[3H]-cyclic nucleotide substrate	cAMP (48 nM)	cAMP (48 nM)	cAMP (48 nM)	cGMP (80 nM)	cAMP (16 nM)	cAMP (16 nM)	cGMP (16 nM)	cGMP (16 nM)	cAMP (48 nM)	cAMP (48 nM)	cGMP (16 nM)	cGMP (80 nM)	cGMP (80 nM)
Buffer Additives	Calmodulin (6U/ml)	Calmodulin (6U/ml)	Calmodulin (6U/ml)
	CaCl2 (4 ug/ml)	CaCl2 (4 ug/ml)	CaCl2 (4 ug/ml)
	MgCl2 (50 mM)	MgCl2 (50 mM)	MgCl2 (50 mM)	MgCl2 (8 mM)	MgCl2 (8 mM)	MgCl2 (8 mM)	MgCl2 (8 mM)	MgCl2 (8 mM)	MgCl2 (8 mM)	MgCl2 (8 mM)	MgCl2 (8 mM)	MgCl2 (8 mM)	MgCl2 (8 mM)
				EDTA (3.4 mM)	EDTA (3.4 mM)	EDTA (3.4 mM)	EDTA (3.4 mM)	EDTA (3.4 mM)	EDTA (3.4 mM)	EDTA (3.4 mM)	EDTA (3.4 mM)	EDTA (3.4 mM)	EDTA (3.4 mM)
Enzyme Concentration	0.25 nM	0.148 nM	0.0012 nM	0.2 nM	0.004 nM	0.001 nM	0.0025 nM	5 nM	0.05 nM	0.062 nM	0.05 nM	0.0697 nM	0.03 nM
