# Supplementary material for: Selective Phosphodiesterase 1 Inhibitor BTTQ Reduces Blood Pressure in Spontaneously Hypertensive and Dahl Salt Sensitive Rats: Role of Peripheral Vasodilation
Source: Front Physiol. 2020 Sep 8;11:543727. doi: 10.3389/fphys.2020.543727 (PMC7506137; doi:10.3389/fphys.2020.543727)
Supplement: Supplementary file 2 [file Table_2.xlsx]

## Sheet: Supplementary table 2
Total Time Concentrations -- Oral
BTTQ Grp2 Day1 Oral Male Dried Blood Spot 0.03mg/kg
		Concentration (nM)										Unbound Concentration (nM)
Time (hrs)	ROA	B1	B2	B3	B4	B5	Mean	SD	CV	FU Source	FU Value	B1	B2	B3	B4	B5	Mean	SD	CV
1	Oral	29.6	67.1	54.5	42.7	43.7	47.5	14.1	29.7	FU Plasma Exp Rat	0.053	1.57	3.56	2.89	2.26	2.32	2.52	0.746	29.6
2	Oral	40.9	58.4	57.5	49.7	44.4	50.2	7.76	15.5	FU Plasma Exp Rat	0.053	2.17	3.1	3.05	2.63	2.35	2.66	0.413	15.5
3	Oral	38.4	44.1	39.8	47.7	40.4	42.1	3.78	8.98	FU Plasma Exp Rat	0.053	2.04	2.34	2.11	2.53	2.14	2.23	0.2	8.97
4	Oral	31.6	35.2	38.7	32.8	32.9	34.2	2.81	8.22	FU Plasma Exp Rat	0.053	1.67	1.87	2.05	1.74	1.74	1.81	0.15	8.29
5	Oral	35.1	25.4	26.3	28.4	26.2	28.3	3.97	14	FU Plasma Exp Rat	0.053	1.86	1.35	1.39	1.51	1.39	1.5	0.21	14
6	Oral	36.4	17.3	17.1	17.7	21.4	22	8.25	37.5	FU Plasma Exp Rat	0.053	1.93	0.917	0.906	0.938	1.13	1.16	0.438	37.8
24	Oral	BQL	BQL	BQL	BQL	BQL	0	-	-	FU Plasma Exp Rat	0.053	BQL	BQL	BQL	BQL	BQL	0	-	-
Total Time Concentrations -- Oral
BTTQ Grp3 Day1 Oral Male Dried Blood Spot 0.1mg/kg
		Concentration (nM)										Unbound Concentration (nM)
Time (hrs)	ROA	C1	C2	C3	C4	C5	Mean	SD	CV	FU Source	FU Value	C1	C2	C3	C4	C5	Mean	SD	CV
1	Oral	249	229	172	180	175	201	35.5	17.7	FU Plasma Exp Rat	0.053	13.2	12.1	9.12	9.54	9.28	10.6	1.87	17.6
2	Oral	220	193	190	168	174	189	20.3	10.7	FU Plasma Exp Rat	0.053	11.7	10.2	10.1	8.9	9.22	10	1.09	10.9
3	Oral	168	169	187	144	179	169	16.2	9.59	FU Plasma Exp Rat	0.053	8.9	8.96	9.91	7.63	9.49	8.98	0.859	9.57
4	Oral	134	133	136	88.1	146	127	22.6	17.8	FU Plasma Exp Rat	0.053	7.1	7.05	7.21	4.67	7.74	6.75	1.2	17.8
5	Oral	113	101	88.7	73.7	108	96.9	15.8	16.3	FU Plasma Exp Rat	0.053	5.99	5.35	4.7	3.91	5.72	5.13	0.838	16.3
6	Oral	87.1	110	79.5	65.7	92.8	87	16.4	18.9	FU Plasma Exp Rat	0.053	4.62	5.83	4.21	3.48	4.92	4.61	0.869	18.9
24	Oral	43.5	BQL	BQL	BQL	BQL	8.7	19.5	-	FU Plasma Exp Rat	0.053	2.31	BQL	BQL	BQL	BQL	0.462	1.03	-
Total Time Concentrations -- Oral
BTTQ Grp4 Day1 Oral Male Dried Blood Spot 0.3mg/kg
		Concentration (nM)										Unbound Concentration (nM)
Time (hrs)	ROA	D1	D2	D3	D4	D5	Mean	SD	CV	FU Source	FU Value	D1	D2	D3	D4	D5	Mean	SD	CV
1	Oral	456	362	593	638	566	523	112	21.4	FU Plasma Exp Rat	0.053	24.2	19.2	31.4	33.8	30	27.7	5.93	21.4
2	Oral	364	479	525	397	472	447	65.4	14.6	FU Plasma Exp Rat	0.053	19.3	25.4	27.8	21	25	23.7	3.47	14.6
3	Oral	278	280	328	323	363	314	35.8	11.4	FU Plasma Exp Rat	0.053	14.7	14.8	17.4	17.1	19.2	16.6	1.9	11.4
4	Oral	232	229	213	210	229	223	10.3	4.62	FU Plasma Exp Rat	0.053	12.3	12.1	11.3	11.1	12.1	11.8	0.54	4.58
5	Oral	165	151	151	188	164	164	15.1	9.21	FU Plasma Exp Rat	0.053	8.75	8	8	9.96	8.69	8.68	0.801	9.23
6	Oral	137	137	99.3	131	131	127	15.8	12.4	FU Plasma Exp Rat	0.053	7.26	7.26	5.26	6.94	6.94	6.73	0.838	12.5
24	Oral	BQL	BQL	BQL	BQL	BQL	0	-	-	FU Plasma Exp Rat	0.053	BQL	BQL	BQL	BQL	BQL	0	-	-
Total Time Concentrations -- Oral
BTTQ Grp5 Day1 Oral Male Dried Blood Spot 1mg/kg
		Concentration (nM)										Unbound Concentration (nM)
Time (hrs)	ROA	E1	E2	E3	E4	E5	Mean	SD	CV	FU Source	FU Value	E1	E2	E3	E4	E5	Mean	SD	CV
1	Oral	1410	2590	2220	1230	1280	1750	619	35.4	FU Plasma Exp Rat	0.053	74.7	137	118	65.2	67.8	92.5	32.8	35.5
2	Oral	1670	1980	2230	1220	1170	1650	464	28.1	FU Plasma Exp Rat	0.053	88.5	105	118	64.7	62	87.6	24.5	28
3	Oral	1210	1420	1390	923	914	1170	244	20.9	FU Plasma Exp Rat	0.053	64.1	75.3	73.7	48.9	48.4	62.1	13	20.9
4	Oral	900	1270	1390	903	937	1080	233	21.6	FU Plasma Exp Rat	0.053	47.7	67.3	73.7	47.9	49.7	57.3	12.3	21.5
5	Oral	775	1190	1160	822	728	935	222	23.7	FU Plasma Exp Rat	0.053	41.1	63.1	61.5	43.6	38.6	49.6	11.8	23.8
6	Oral	779	747	728	750	894	780	66.5	8.53	FU Plasma Exp Rat	0.053	41.3	39.6	38.6	39.8	47.4	41.3	3.52	8.52
24	Oral	17.6	26.2	35.9	62.3	58.8	40.2	19.7	49	FU Plasma Exp Rat	0.053	0.933	1.39	1.9	3.3	3.12	2.13	1.05	49.3
Total Time Concentrations -- Oral
BTTQ Grp6 Day1 Oral Male Dried Blood Spot 3mg/kg
		Concentration (nM)										Unbound Concentration (nM)
Time (hrs)	ROA	F1	F2	F3	F4	F5	Mean	SD	CV	FU Source	FU Value	F1	F2	F3	F4	F5	Mean	SD	CV
1	Oral	2670	3580	4850	4110	3350	3710	820	22.1	FU Plasma Exp Rat	0.053	142	190	257	218	178	197	43.2	21.9
2	Oral	3140	2840	3270	5630	3560	3690	1120	30.4	FU Plasma Exp Rat	0.053	166	151	173	298	189	195	59	30.3
3	Oral	3180	2350	3020	3920	3360	3170	569	17.9	FU Plasma Exp Rat	0.053	169	125	160	208	178	168	30.1	17.9
4	Oral	2920	1910	2540	3570	2990	2790	613	22	FU Plasma Exp Rat	0.053	155	101	135	189	158	148	32.4	21.9
5	Oral	2680	1750	1990	2350	2080	2170	357	16.5	FU Plasma Exp Rat	0.053	142	92.8	105	125	110	115	19	16.5
6	Oral	1850	1290	1720	1770	2190	1760	322	18.3	FU Plasma Exp Rat	0.053	98.1	68.4	91.2	93.8	116	93.5	17	18.2
24	Oral	102	23.7	303	28.6	13.5	94.2	122	130	FU Plasma Exp Rat	0.053	5.41	1.26	16.1	1.52	0.716	5	6.48	130
