# Supplementary material for: Selective Phosphodiesterase 1 Inhibitor BTTQ Reduces Blood Pressure in Spontaneously Hypertensive and Dahl Salt Sensitive Rats: Role of Peripheral Vasodilation
Source: Front Physiol. 2020 Sep 8;11:543727. doi: 10.3389/fphys.2020.543727 (PMC7506137; doi:10.3389/fphys.2020.543727)
Supplement: Supplementary file 3 [file Table_3.xlsx]

## Sheet: Supplementary table 3
Table Rat PK parameters for BTTQ.
PK parameters	Unit
IV clearance	ml/min/kg	3.2 ± 0.6
IV Vdss	L/kg	0.6 ± 0.04
IV t1/2	hr	2.7 ± 0.5
% of dose recovered in urine	%	0.4
Oral bioavailability	%	58 ± 20
Data presented are mean ± standard deviation from 3 animals of IV 1 mpk and oral 10 mpk study
